# Supplementary material for: A continuous evolution system for contracting the host range of bacteriophage T7
Source: Sci Rep. 2020 Jan 15;10:307. doi: 10.1038/s41598-019-57221-0 (PMC6962156; doi:10.1038/s41598-019-57221-0)
Supplement: Supplementary file 2 — Supplementary Dataset 1. [file 41598_2019_57221_MOESM2_ESM.xlsx]

## Sheet: Dataset S1
			EOP								Normalized EOP
			Experiment	K-12	K-12∆waaC	K-12∆waaF	K-12∆waaG	K-12∆waaO	K-12∆waaR			K-12	K-12∆waaC	K-12∆waaF	K-12∆waaG	K-12∆waaO	K-12∆waaR
			1	10010000000	2717000	7860000000	429000000	10010000000	5291000			1	0.000256477	0.664079	0.0183969	0.764086	0.0010402
			2	1144000000	1001000	2145000000	38610000	1860000000	429000		These data were used to generate Figure 1.
			3	14000000000	1000000	6000000000	4290000	1000000000	9000000
			4	10000000000	3400000	6000000000	100000000	12000000000	20000000
			5	929500000	858000	1716000000	85800000	2145000000	2717000
			6	1144000000	572000	1001000000	27170000	1430000000	1287000
			Average	6.20458e+09	1.59133e+06	4.12033e+09	114145000	4.74083e+09	6454000
			EOP								Normalized EOP
			Time post infection (h)	K-12∆waaC	K-12∆trxA						Time post infection (h)	K-12∆waaC	K-12∆trxA
			0	1760000	2000000000						0	1	1136.36
			8	440000000	440000000						8	1	1
			24	770000000	81000000						24	1	0.105195
			30	170000000	22000000						30	1	0.129412
			48	275000000	36000000						48	1	0.130909
			54	210000000	11700000						54	1	0.0557143
			78	170000000	10100000						78	1	0.0594118
			95	151000000	3400000						95	1	0.0225166
			*Permissive strain is highlighted in yellow								*Permissive strain is highlighted in yellow
											These data were used to generate Figure 2.
			EOP								Normalized EOP
			Time post infection (h)	K-12∆waaO	K-12∆waaC∆trxA	K-12∆waaF∆trxA	K-12∆waaG∆trxA	K-12∆trxA	K-12∆waaR∆trxA		Time post infection (h)	K-12∆waaO	K-12∆waaC∆trxA	K-12∆waaF∆trxA	K-12∆waaG∆trxA	K-12∆trxA	K-12∆waaR∆trxA
			0	12000000000	3400000	6000000000	100000000	10000000000	20000000		0	1	0.000283333	0.5	0.00833333	0.833333	0.00166667
			4	6000000000	26000000	8000000000	700000000	6600000000	180000000		4	1	0.00433333	1.33333	0.116667	1.1	0.03
			21	1800000000	240000	400000000	50000000	2000000000	140000000		21	1	0.000133333	0.222222	0.0277778	1.11111	0.0777778
			27	1001000000	286000	429000000	10010000	715000000	8580000		27	1	0.000285714	0.428571	0.01	0.714286	0.00857143
			45	1144000000	1144000	501000000	57200000	500500000	4290000		45	1	0.001	0.437937	0.05	0.4375	0.00375
			51	3200000000	120000000	2000000000	1200000000	3400000000	260000000		51	1	0.0375	0.625	0.375	1.0625	0.08125
			70	5200000000	260000000	400000000	140000000	22000000	5200000		70	1	0.05	0.0769231	0.0269231	0.00423077	0.001
			76	4000000000	16000000	21000000	6000000	360000	220000		76	1	0.004	0.00525	0.0015	9e-05	5.5e-05
			94	8000000000	380000	8000000	2800000	1400000	460000		94	1	4.75e-05	0.001	0.00035	0.000175	5.75e-05
			*Permissive strain is highlighted in yellow								*Permissive strain is highlighted in yellow
											These data were used to generate Figure 3A.
			EOP								Normalized EOP
			Time post infection (h)	K-12∆waaC	K-12∆trxA	K-12∆waaF∆trxA	K-12∆waaG∆trxA	K-12∆waaO∆trxA	K-12∆waaR∆trxA		Time post infection (h)	K-12∆waaC	K-12∆trxA	K-12∆waaF∆trxA	K-12∆waaG∆trxA	K-12∆waaO∆trxA	K-12∆waaR∆trxA
			0	2717000	10010000000	7860000000	429000000	10010000000	5291000		0	1	3684.21	2892.9	157.895	10010000000	5291000
			3	1430	286000	35750	9724	715000	143		3	1	200	25	6.8	715000	143
			5	157300000	572000000	858000000	1287000000	1144000000	28600		5	1	3.63636	5.45455	8.18182	1144000000	28600
			7	858000000	286000000	2717000000	1573000000	1287000000	1430000		7	1	0.333333	3.16667	1.83333	1287000000	1430000
			24	1716000000	10010000	500500000	471900000	12870000	715000		24	1	0.00583333	0.291667	0.275	12870000	715000
			31	715000000	2860000	500500000	243100000	48620000	572000		31	1	0.004	0.7	0.34	48620000	572000
			48	34320000	7150	57200000	5720000	572000	4290		48	1	0.000208333	1.66667	0.166667	572000	4290
			53	45760000	1287	121550000	3003000	4290	1430		53	1	2.8125e-05	2.65625	0.065625	4290	1430
			72	4290000	2717	14300000	171600	8580	3146		72	1	0.000633333	3.33333	0.04	8580	3146
			77	21450000	143	57200000	271700	2574	715		77	1	6.66667e-06	2.66667	0.0126667	2574	715
			95	4290000	143	7150000	2860	143	286		95	1	3.33333e-05	1.66667	0.000666667	143	286
			EMS treatment								EMS treatment
			99	715000000	143	4290000	2860	114400	0		99	1	1.00699e-07	0.006	4e-06	0.00016	1.3986e-09
			116	715000000	0	858000	572	71500	0		116	1	1.3986e-09	0.0012	8e-07	0.0001	0
			122	11440000	0	85800	429	1144	0		122	1	0	0.0075	3.75e-05	0.0001	0
			140	71500000	0	57200	2574	572	0		140	1	0	0.0008	3.6e-05	8e-06	0
			146	71500000	0	114400	572	572	0		146	1	0	0.0016	8e-06	8e-06	0
			164	42900000	0	57200	572	1287	0		164	1	0	0.00133333	1.33333e-05	3e-05	0
			170	286000	0	4290	1	1	0		170	1	0	0.015	3.4965e-06	3.4965e-06	0
			189	4290000	0	71500	1	1	0		189	1	0	0.0166667	2.331e-07	2.331e-07	0
			*Permissive strain is highlighted in yellow								*Permissive strain is highlighted in yellow
											These data were used to generate Figure 3B.
			EOP								Normalized EOP
			Time post infection (h)	K-12∆waaF	K-12∆waaC∆trxA	K-12∆trxA	K-12∆waaG∆trxA	K-12∆waaO∆trxA	K-12∆waaR∆trxA		Time post infection (h)	K-12∆waaF	K-12∆waaC∆trxA	K-12∆trxA	K-12∆waaG∆trxA	K-12∆waaO∆trxA	K-12∆waaR∆trxA
			0	2145000000	1001000	1144000000	38610000	1860000000	429000		0	1	0.000466667	0.533333	0.018	0.867133	0.0002
			2	2145000000	286000	1430000000	68640000	2145000000	128700		2	1	0.000133333	0.666667	0.032	1	6e-05
			4	2574000000	429000	1430000000	64350000	3146000000	228800		4	1	0.000166667	0.555556	0.025	1.22222	8.88889e-05
			6	3146000000	286000	1144000000	57200000	2431000000	371800		6	1	9.09091e-05	0.363636	0.0181818	0.772727	0.000118182
			24	1573000000	572000	500500000	10010000	430000000	1144000		24	1	0.000363636	0.318182	0.00636364	0.273363	0.000727273
			31	343200000	429000	42900000	2574000	28600000	429000		31	1	0.00125	0.125	0.0075	0.0833333	0.00125
			48	82940000	71500	4290000	48620	4004000	2431		48	1	0.000862069	0.0517241	0.000586207	0.0482759	2.93103e-05
			53	82940000	314600	4290000	114400	8580000	572		53	1	0.0037931	0.0517241	0.00137931	0.103448	6.89655e-06
			72	21450000	45760	6435000	57200	328900	429		72	1	0.00213333	0.3	0.00266667	0.0153333	2e-05
			78	300300000	128700	42900000	143000	286000	4290		78	1	0.000428571	0.142857	0.00047619	0.000952381	1.42857e-05
			96	128700000	429000	15730000	35750	286000	1287		96	1	0.00333333	0.122222	0.000277778	0.00222222	1e-05
			*Permissive strain is highlighted in yellow								*Permissive strain is highlighted in yellow
											These data were used to generate Figure 3C.
			EOP								Normalized EOP
			Time post infection (h)	K-12∆waaG	K-12∆waaC∆trxA	K-12∆waaF∆trxA	K-12∆trxA	K-12∆waaO∆trxA	K-12∆waaR∆trxA		Time post infection (h)	K-12∆waaG	K-12∆waaC∆trxA	K-12∆waaF∆trxA	K-12∆trxA	K-12∆waaO∆trxA	K-12∆waaR∆trxA
			0	4290000	1000000	6000000000	14000000000	1000000000	9000000		0	1	0.2331	1398.6	3263.4	233.1	2.0979
			2	858000000	1200000000	1400000000	400000000	3200000000	600000000		2	1	1.3986	1.6317	0.4662	3.7296	0.699301
			4	8580000000	26000000000	24000000000	1600000000	28000000000	8000000000		4	1	3.0303	2.7972	0.18648	3.2634	0.932401
			6	30030000000	68000000000	18000000000	16000000000	54000000000	12000000000		6	1	2.2644	0.599401	0.532801	1.7982	0.3996
			18	7150000000	700000000	2000000000	3000000000	5200000000	600000000		18	1	0.0979021	0.27972	0.41958	0.727273	0.0839161
			24	2400000000	2200000000	1400000000	1400000000	3400000000	1800000000		24	1	0.916667	0.583333	0.583333	1.41667	0.75
			42	4000000000	260000000	120000000	60000000	600000000	140000000		42	1	0.065	0.03	0.015	0.15	0.035
			48	340000000	220000000	580000000	180000000	1200000000	800000000		48	1	0.647059	1.70588	0.529412	3.52941	2.35294
			66	100000000	18000000	120000000	12000000	100000000	30000000		66	1	0.18	1.2	0.12	1	0.3
			72	2431000000	692000000	5720000000	715000000	4290000000	1001000000		72	1	0.284657	2.35294	0.294118	1.76471	0.411765
			90	2145000000	228800000	3146000000	69200000	4290000000	14300000		90	1	0.106667	1.46667	0.0322611	2	0.00666667
			EMS treatment								EMS treatment
			92	2004000000	11690000	1670000000	33400000	2171000000	83500000		92	1	0.00583333	0.833333	0.0166667	1.08333	0.0416667
			94	2004000000	31730000	1336000000	66800000	1670000000	83500000		94	1	0.0158333	0.666667	0.0333333	0.833333	0.0416667
			111	534400000	150300000	668000000	83500000	835000000	38410000		111	1	0.28125	1.25	0.15625	1.5625	0.071875
			117	167000000	83500000	167000000	2839000	183700000	1503000		117	1	0.5	1	0.017	1.1	0.009
			135	283900000	83500000	167000000	200400	317300000	1503000		135	1	0.294118	0.588235	0.000705882	1.11765	0.00529412
			141	66800000	33400000	83500000	10020	50100000	668000		141	1	0.5	1.25	0.00015	0.75	0.01
			159	334000000	668000000	267200000	16700	317300000	5010000		159	1	2	0.8	5e-05	0.95	0.015
			165	100200000	66800000	133600000	33400	66800000	334000		165	1	0.666667	1.33333	0.000333333	0.666667	0.00333333
			183	116900000	66800000	217100000	50100	50100000	167000		183	1	0.571429	1.85714	0.000428571	0.428571	0.00142857
			*Permissive strain is highlighted in yellow								*Permissive strain is highlighted in yellow
											These data were used to generate Figure 3D.
			EOP								Normalized EOP
			Time post infection (h)	K-12	K-12∆waaC∆trxA	K-12∆waaF∆trxA	K-12∆waaG∆trxA	K-12∆waaO∆trxA	K-12∆waaR∆trxA		Time post infection (h)	K-12	K-12∆waaC∆trxA	K-12∆waaF∆trxA	K-12∆waaG∆trxA	K-12∆waaO∆trxA	K-12∆waaR∆trxA
			0	1144000000	572000	1001000000	27170000	1430000000	1287000		0	1	0.0005	0.875	0.02375	1.25	0.001125
			4	2145000000	286000	286000000	143000000	2145000000	1430000		4	1	0.000133333	0.133333	0.0666667	1	0.000666667
			20	1144000000	10	11440000	71500	44330000	12870		20	1	8.74126e-09	0.01	6.25e-05	0.03875	1.125e-05
			26	1144000000	0	28600000	429000	85800000	24310		26	1	0	0.025	0.000375	0.075	2.125e-05
			44	1430000000	0	14300000	2288000	228800000	715000		44	1	0	0.01	0.0016	0.16	0.0005
			50	2145000000	0	42900000	1430000	471900000	286000		50	1	0	0.02	0.000666667	0.22	0.000133333
			68	1430000000	0	42900000	471900	57200000	286000		68	1	0	0.03	0.00033	0.04	0.0002
			74	2145000000	0	10010000	286000	71500000	100100		74	1	0	0.00466667	0.000133333	0.0333333	4.66667e-05
			92	1430000000	0	28600000	1287000	185900000	429000		92	1	0	0.02	0.0009	0.13	0.0003
			*Permissive strain is highlighted in yellow								*Permissive strain is highlighted in yellow
											These data were used to generate Figure 3E.
			EOP								Normalized EOP
			Time post infection (h)	K-12∆waaR	K-12∆waaC∆trxA	K-12∆waaF∆trxA	K-12∆waaG∆trxA	K-12∆waaO∆trxA	K-12∆trxA		Time post infection (h)	K-12∆waaR	K-12∆waaC∆trxA	K-12∆waaF∆trxA	K-12∆waaG∆trxA	K-12∆waaO∆trxA	K-12∆trxA
			0	2717000	858000	1716000000	85800000	2145000000	929500000		0	1	0.315789	631.579	31.5789	789.474	342.105
			2	11440	1001	12870	4290	57200	12870		2	1	0.0875	1.125	0.375	5	1.125
			4	1287000000	143000000	2002000000	3432000000	4433000000	952500000		4	1	0.111111	1.55556	2.66667	3.44444	0.740093
			6	3575000000	1144000000	4290000000	20020000000	8580000000	2860000000		6	1	0.32	1.2	5.6	2.4	0.8
			20	757900000	85800000	429000000	2717000000	3289000000	543400000		20	1	0.113208	0.566038	3.58491	4.33962	0.716981
			26	171600000	715000	42900000	114400000	572000000	300300000		26	1	0.00416667	0.25	0.666667	3.33333	1.75
			44	715000000	3289000	85800000	143000000	429000000	85800000		44	1	0.0046	0.12	0.2	0.6	0.12
			50	243100000	4290000	100100000	271700000	1430000000	157300000		50	1	0.0176471	0.411765	1.11765	5.88235	0.647059
			68	314600000	5720000	100100000	185900000	386100000	286000000		68	1	0.0181818	0.318182	0.590909	1.22727	0.909091
			74	314600000	8580000	85800000	228800000	357500000	286000000		74	1	0.0272727	0.272727	0.727273	1.13636	0.909091
			96	185900000	5720000	71500000	157300000	286000000	85800000		96	1	0.0307692	0.384615	0.846154	1.53846	0.461538
			EMS treatment								EMS treatment
			98	7150000000	1716000	429000000	286000000	7150000000	4290000000		98	1	0.00024	0.06	0.04	1	0.6
			100	143000000	5720	2860000	15730000	143000000	100100000		100	1	4e-05	0.02	0.11	1	0.7
			117	100100000	1	28600	42900	28600000	57200000		117	1	9.99001e-09	0.000285714	0.000428571	0.285714	0.571429
			123	100100000	0	1430	10010	7150000	25740000		123	1	0	1.42857e-05	0.0001	0.0714286	0.257143
			141	157300000	0	8580	4290	40040000	28600000		141	1	0	5.45455e-05	2.72727e-05	0.254545	0.181818
			*Permissive strain is highlighted in yellow								*Permissive strain is highlighted in yellow
											These data were used to generate Figure 3F.
